# Supplementary material for: A modified BCG with depletion of enzymes associated with peptidoglycan amidation induces enhanced protection against tuberculosis in mice
Source: eLife. 2024 Apr 19;13:e89157. doi: 10.7554/eLife.89157 (PMC11132681; doi:10.7554/eLife.89157)
Supplement: Figure 1—figure supplement 4—source data 1. [file elife-89157-fig1-figsupp4-data1.zip]

Archive with 2 entries (1 files):
- Figure-1 figure supplement 4 source data.zip/
- Figure-1 figure supplement 4 source data.zip/Figure-1 figure supplement 4 source data.xlsx
