# Supplementary material for: A modified BCG with depletion of enzymes associated with peptidoglycan amidation induces enhanced protection against tuberculosis in mice
Source: eLife. 2024 Apr 19;13:e89157. doi: 10.7554/eLife.89157 (PMC11132681; doi:10.7554/eLife.89157)
Supplement: Figure 1—figure supplement 4—source data 1. [file elife-89157-fig1-figsupp4-data1.zip › Figure-1 figure supplement 4 source data.zip/Figure-1 figure supplement 4 source data.xlsx]

## Sheet: Sheet1
Fig S5. Amine reactive dye: labeling of WT BCG vs rBCG peptidoglycan
WT BCG			rBCG (No ATc)			rBCG (plus ATc)
Sample 1	Sample 2	Sample 3	Sample 1	Sample 2	Sample 3	Sample 1	Sample 2	Sample 3
2888.4	5275.2	3735.85	2199.62	3505.7	4657.07	799.95	463.64	1657.07
