# Supplementary material for: A modified BCG with depletion of enzymes associated with peptidoglycan amidation induces enhanced protection against tuberculosis in mice
Source: eLife. 2024 Apr 19;13:e89157. doi: 10.7554/eLife.89157 (PMC11132681; doi:10.7554/eLife.89157)
Supplement: Table 1—source data 1. [file elife-89157-table1-data1.zip › Table 1 source data/Table 1 source data.xlsx]

## Sheet: Sheet1
Table 1. Minimum inhibitory concentrations
