# Supplementary material for: A modified BCG with depletion of enzymes associated with peptidoglycan amidation induces enhanced protection against tuberculosis in mice
Source: eLife. 2024 Apr 19;13:e89157. doi: 10.7554/eLife.89157 (PMC11132681; doi:10.7554/eLife.89157)
Supplement: Figure 4—source data 1. [file elife-89157-fig4-data1.zip]

Archive with 3 entries (2 files):
- Figure 4-source data/
- Figure 4-source data/Figure 4 Source data.xlsx
- 89157_13.zip
